# Supplementary material for: Is geography an accurate predictor of evolutionary history in the millipede family Xystodesmidae?
Source: PeerJ. 2017 Oct 12;5:e3854. doi: 10.7717/peerj.3854 (PMC5641431; doi:10.7717/peerj.3854)
Supplement: Supplemental Information 1 [file peerj-05-3854-s005.csv]

Taxon	1	2	3	4	5	6	7	8	9	10	11	12	13	14	15	16	17	18	19	20	21	22	23	24	25	26	27	28	29	30	31	32	33	34	35	36	37	38	39	40	41	42	43	44	45	46	47	48	49
Apheloriamontana	1	0	1	0	1	0	0	0	0	0	1	1	1	0	0	0	0	2	1	1	0	0	0	1	0	0	0	0	0	0	1	1	2	0	0	0	2	3	1	0	0	2	0	1	2	0	1	0	0
Apheloriatigana	1	0	1	0	1	0	0	0	0	0	1	1	1	0	0	0	0	1	1	1	0	0	0	1	0	0	0	0	0	0	1	1	2	0	0	0	2	3	1	0	0	2	0	1	2	0	1	0	0
Borariainfesta	0	0	0	0	0	0	0	0	0	0	0	0	0	0	0	0	0	0	0	0	0	0	0	0	0	0	0	0	0	0	0	0	0	0	0	0	0	0	0	0	0	1	0	0	1	0	1	0	0
Borariastricta	0	0	0	0	0	0	0	0	0	0	0	0	0	0	1	0	0	0	0	0	1	1	2	0	0	1	3	0	0	0	0	0	0	0	1	0	0	0	0	0	0	1	0	3	2	0	1	0	0
Brachoriacedra	1	0	1	0	1	1	0	0	0	0	1	1	1	0	0	0	0	1	1	1	0	0	0	1	0	0	0	0	1	2	1	1	2	0	0	0	1	1	1	0	?	?	?	?	?	0	1	0	1
Brachoriadentata	1	0	1	1	2	1	0	0	0	0	1	1	2	0	0	1	0	1	1	2	1	1	0	1	0	0	0	0	1	1	1	1	3	0	0	0	1	2	1	0	?	?	?	?	?	0	1	0	1
Brachoriaelecta	1	0	1	0	1	1	0	0	0	0	1	1	2	1	0	0	0	1	1	1	1	2	1	1	0	0	0	0	1	2	1	1	2	0	0	0	1	3	1	0	0	2	0	0	2	0	1	0	0
Brachoriaenodicuma	1	0	1	0	1	1	0	1	1	0	1	1	1	0	0	0	0	1	1	2	0	0	0	3	0	0	0	0	1	2	1	1	3	0	0	0	1	2	1	0	?	?	?	?	?	0	1	0	0
Appalachioriaeutypaethotela	1	0	1	0	1	1	0	0	0	0	1	1	1	0	0	0	0	1	1	2	0	0	0	2	0	0	0	0	1	2	1	1	3	0	0	0	1	2	1	0	0	3	0	0	2	0	1	1	1
Appalachioriaeutypaeutypa	1	0	1	0	1	1	0	0	0	0	1	1	1	0	0	0	0	1	1	1	0	0	0	2	0	0	0	0	1	2	1	1	2	0	0	0	1	2	1	0	0	3	0	2	2	0	1	1	1
Appalachioriafalcifera	1	0	1	0	1	1	0	0	0	0	1	1	2	0	0	0	0	1	1	2	0	0	0	2	0	0	0	0	1	2	1	1	3	0	0	0	1	2	1	0	?	?	?	?	?	1	1	1	1
Brachoriaglendalea	1	0	1	0	1	1	1	0	0	0	1	1	2	1	0	0	0	1	1	2	0	0	0	3	2	0	0	0	1	2	1	1	3	0	0	0	1	1	1	0	?	?	?	?	?	0	1	0	0
Brachoriahoffmani	1	0	1	0	1	1	0	0	0	0	1	1	2	1	1	0	0	1	1	2	0	0	0	2	0	0	0	0	1	2	1	1	3	0	0	0	1	2	1	1	0	3	0	1	2	0	1	0	1
Brachoriahubrichti	1	0	1	0	1	1	0	0	0	0	1	2	1	0	0	0	0	1	1	2	0	0	0	1	0	0	0	0	1	2	1	1	3	0	1	0	1	1	1	1	0	3	1	2	2	0	1	0	0
Brachoriaindianae	1	0	1	0	1	1	1	1	1	0	1	1	1	1	0	0	0	1	1	1	1	2	1	2	0	0	0	0	1	2	1	1	2	0	0	0	1	1	1	0	?	?	?	?	?	1	1	0	0
Brachoriainitialis	1	0	1	0	1	1	0	0	0	0	1	1	1	0	0	0	0	1	1	1	0	0	0	1	0	0	0	0	1	2	1	1	2	0	0	0	1	1	1	0	0	2	1	0	2	0	1	0	0
Brachoriainsolita	1	0	1	0	1	1	0	0	0	1	1	1	2	0	0	0	0	1	1	1	0	0	0	1	0	0	0	0	1	1	1	1	2	0	0	0	1	3	1	0	?	?	?	?	?	1	1	1	1
Brachorialaminata	1	0	1	0	1	1	0	0	0	0	1	2	2	0	0	0	0	1	1	1	1	1	1	2	1	1	1	0	1	2	1	1	2	0	1	0	1	2	1	1	0	3	0	1	2	0	1	0	1
Brachorialigula	1	0	1	0	1	1	0	0	0	0	1	1	2	0	0	0	0	1	2	1	1	4	2	2	1	1	3	0	1	2	1	1	2	0	0	0	1	2	1	0	0	2	1	3	2	0	1	0	1
Brachoriamendota	1	0	1	0	1	0	0	0	0	0	1	1	2	0	0	0	0	1	1	1	0	0	0	1	0	0	0	0	1	2	1	1	1	0	0	0	1	2	1	0	0	2	1	0	2	0	1	1	1
Brachoriaochra	1	0	1	0	1	1	0	0	0	0	1	1	1	1	1	0	0	1	1	2	1	3	2	1	0	0	0	0	1	2	1	1	3	0	0	0	1	1	1	0	0	3	0	3	2	0	1	0	0
Appalachioriaseparandacalcaria	1	0	1	0	1	1	0	1	1	0	1	1	1	0	0	0	0	1	1	1	0	0	0	2	0	0	0	0	1	2	1	1	2	0	0	0	1	2	1	0	0	2	1	1	2	0	1	0	1
Appalachioriaseparandahamata	1	0	1	0	1	1	0	0	0	0	1	1	1	0	0	0	0	1	1	1	0	0	0	2	0	0	0	0	1	2	1	1	2	0	0	0	1	2	1	0	?	?	?	?	?	1	1	1	1
Appalachioriaseparandaseparanda	1	0	1	0	1	1	0	0	0	0	1	1	1	0	0	0	0	1	1	2	0	0	0	1	0	0	0	0	1	2	1	1	3	0	0	0	1	2	1	0	0	2	1	1	2	0	1	0	1
Appalachioriaseparandaversicolor	1	0	1	0	1	1	0	0	0	0	1	1	1	0	0	0	0	1	1	1	1	4	2	2	0	0	0	0	1	2	1	1	2	0	0	0	1	2	1	0	?	?	?	?	?	0	1	1	1
Brachoriahendrixsoni	1	0	1	0	1	1	0	0	0	0	1	1	1	0	0	0	0	1	1	1	0	0	0	1	0	0	0	0	1	2	1	1	2	0	0	0	1	2	1	0	0	3	0	2	2	0	1	1	1
Appalachiorian_sp_ClinchMountain	1	0	1	0	1	1	0	0	0	0	1	1	1	0	0	0	0	1	1	1	0	0	0	2	0	0	0	0	1	2	1	1	2	0	0	0	1	2	1	0	0	1	0	2	2	0	1	1	1
Brachoriaguntermountainensis	1	0	1	0	1	1	0	0	0	0	1	1	1	1	0	0	0	1	1	2	1	3	2	2	1	1	3	0	1	2	1	1	3	0	0	0	1	2	1	0	0	3	0	3	2	0	1	0	0
Brachoriasplendida	1	0	1	0	1	1	0	0	0	0	1	2	2	1	1	1	0	1	1	2	1	1	2	2	2	1	1	0	1	2	1	1	3	0	1	0	1	1	1	1	0	3	0	2	2	0	1	0	0
Appalachioriaturneri	1	0	1	0	1	1	0	0	0	0	1	1	1	1	0	0	0	1	1	2	1	1	1	3	2	0	0	0	1	2	1	1	3	0	0	0	1	2	1	1	0	1	0	2	2	0	1	1	1
Brevigonusshelfordi	1	0	1	0	1	0	0	0	0	0	0	1	1	1	0	0	0	1	1	0	1	1	2	1	0	0	0	0	0	0	1	0	0	0	0	0	1	3	1	1	0	3	0	3	2	0	1	0	1
Cherokiageorgianageorgiana	0	0	0	0	0	0	0	0	0	0	0	0	0	1	0	0	0	0	0	0	1	1	2	0	0	1	3	1	0	0	0	0	0	1	0	1	0	0	0	0	1	0	1	0	0	0	1	0	0
Cherokiageorgianalatassa	0	0	0	0	0	0	0	0	0	0	0	0	0	1	0	0	0	0	0	0	1	1	2	0	0	1	3	1	0	0	0	0	0	1	0	1	0	0	0	0	1	0	1	0	0	?	1	0	0
Brevigonusarcuatus	1	0	1	0	1	0	1	1	2	0	1	1	2	0	0	0	0	1	1	1	1	2	1	2	0	0	0	0	0	0	1	1	2	0	1	0	1	3	1	0	0	3	0	3	2	0	1	0	0
Cleptorian_sp_Hagoods	1	0	1	1	2	0	0	0	0	0	1	1	2	1	0	0	0	1	1	1	1	2	2	1	2	0	0	0	0	0	1	1	2	0	1	0	1	3	1	1	0	3	0	3	2	0	1	0	0
Croataniacatawba	1	0	1	0	1	0	0	1	2	0	1	1	2	1	1	0	0	1	1	1	1	1	2	1	2	1	2	0	0	0	1	1	1	1	1	0	1	3	1	1	0	3	0	3	2	0	1	0	0
Deltotariabrimleiibrimleii	1	1	1	0	1	0	0	0	0	0	1	1	1	0	0	0	0	1	1	1	1	3	1	1	0	0	0	0	0	0	1	1	1	0	0	0	1	2	1	0	?	?	?	?	?	0	1	0	1
Deltotariabrimleiiphilia	1	1	1	1	2	0	0	0	0	0	1	1	1	0	0	0	0	1	1	1	1	1	1	1	0	0	0	0	0	0	1	1	1	0	0	0	1	2	1	0	?	?	?	?	?	0	1	0	0
Dicellariusatlanta	1	0	0	0	0	1	1	0	0	0	0	0	0	0	0	0	0	0	0	0	0	0	0	0	0	1	3	0	0	0	0	0	0	2	0	0	0	0	0	0	0	2	0	0	2	0	1	0	0
Dicellariusbimaculatusfictus	1	0	0	0	0	1	0	0	0	0	0	0	0	0	0	0	0	0	0	0	1	1	1	0	0	1	3	0	0	0	0	0	0	2	0	0	0	0	0	0	?	?	?	?	?	0	1	0	0
Dixioriadactylifera	1	0	1	0	1	1	0	0	0	0	1	1	1	0	1	0	0	1	1	1	0	0	0	1	0	1	2	0	0	0	1	1	1	2	0	0	1	2	1	0	?	?	?	?	?	0	1	0	1
Dixioriacoronata	1	0	1	0	1	1	0	0	0	0	1	1	1	0	1	0	1	1	1	2	0	0	0	1	0	1	2	0	0	0	1	1	3	1	0	0	1	2	1	0	0	2	0	1	1	0	1	0	1
Dynoriamedialis	1	0	1	1	2	1	0	0	0	0	0	1	0	1	0	0	0	0	1	0	1	2	1	1	2	1	3	0	0	0	1	0	0	2	1	0	1	1	0	1	0	1	0	0	2	0	1	0	0
Sigmorianantahalae	1	0	1	0	1	1	0	0	0	0	1	1	2	1	1	1	0	1	1	1	1	1	1	3	1	0	0	0	0	0	1	1	1	0	1	0	1	2	1	0	0	1	1	1	2	0	1	0	1
Falloriaprolata	1	0	1	0	1	0	0	0	0	0	1	1	2	1	0	1	0	1	1	2	1	1	1	3	0	1	2	0	0	0	1	1	3	0	0	0	1	1	1	0	0	3	0	3	2	0	1	0	1
Furcillariaaequalis	1	0	1	0	1	1	0	0	0	0	0	0	0	1	0	0	0	0	0	0	1	4	1	1	2	1	1	0	0	0	1	0	0	1	0	1	0	0	1	1	0	2	0	1	2	0	1	0	0
Furcillarialaminata	1	0	1	1	2	1	0	0	0	0	0	0	1	0	1	0	0	0	0	0	1	1	2	3	2	1	1	0	0	0	1	0	0	1	1	1	0	1	1	1	0	3	1	1	2	0	1	0	0
Pachydesmuscrassicutisincursus	1	1	0	0	0	1	0	0	0	0	0	0	0	0	0	0	0	0	0	0	1	1	1	0	1	1	3	0	0	0	0	0	0	3	0	0	0	0	0	0	0	2	1	0	2	0	1	0	0
Pachydesmuscrassicutislaticollis	1	1	0	0	0	1	0	0	0	0	0	0	0	0	0	0	0	0	0	0	1	1	1	0	1	1	3	0	0	0	0	0	0	3	0	0	0	0	0	0	0	1	0	0	2	0	1	0	0
Pleurolomaflavipes	0	0	0	0	0	0	0	0	0	0	0	0	0	0	0	0	0	0	0	0	1	2	1	0	1	1	2	0	0	0	1	0	0	2	0	0	0	3	0	1	0	1	1	0	2	0	1	0	0
Pleurolomaplana	0	0	0	0	0	0	0	0	0	0	0	0	0	0	0	0	0	0	0	0	1	2	1	0	1	1	2	0	0	0	1	0	0	2	0	0	0	3	0	1	0	1	1	0	1	0	1	0	0
Prionogonusdivergens	1	0	1	0	1	1	0	0	0	0	1	1	2	0	0	0	0	1	2	1	1	1	2	3	2	1	1	0	0	0	1	1	1	0	1	0	1	2	1	1	0	3	1	3	2	0	1	0	0
Rudiloriamohicana	1	0	1	1	2	1	0	0	0	0	1	1	2	0	0	0	0	1	1	2	0	0	0	1	0	0	0	0	0	0	1	1	3	0	0	0	1	2	1	0	0	2	0	1	2	0	1	0	0
Rudiloriatrimaculatakleinpeteri	1	0	1	0	1	1	0	0	0	1	1	1	2	0	0	0	0	1	1	2	1	4	2	1	0	0	0	0	0	0	1	1	3	0	0	0	1	2	1	0	?	?	?	?	?	0	1	0	1
Rudiloriatrimaculatatrimaculata	1	0	1	0	1	1	0	0	0	1	1	1	2	0	0	0	0	1	1	2	0	0	0	2	0	0	0	0	0	0	1	1	3	0	0	0	1	2	1	0	0	2	1	1	2	0	1	0	1
Sigmoriaaustralis	1	0	1	0	1	1	0	0	0	0	1	1	2	1	0	0	0	1	2	1	0	0	0	1	2	1	2	0	0	0	1	1	1	0	0	0	1	2	1	0	0	1	0	3	2	0	1	0	0
Sigmorialatiorlatior	1	0	1	0	1	0	0	0	0	0	1	1	2	1	0	1	0	1	2	2	1	1	1	2	0	1	3	0	0	0	1	1	3	0	0	0	1	1	1	0	0	2	0	3	2	0	1	0	0
Sigmorianigrimontis	1	0	1	0	1	0	0	0	0	1	1	1	1	1	0	0	0	1	1	1	1	3	2	1	0	0	0	0	0	0	1	1	1	0	0	0	1	2	1	0	0	3	0	3	2	0	1	0	1
Falloriaxylophylla	1	0	1	0	1	0	0	0	0	0	1	1	2	1	0	0	0	1	1	1	1	1	1	3	0	0	0	0	0	0	1	1	2	0	0	0	1	3	1	0	?	?	?	?	?	0	1	0	0
Stendoesmustuobitus	0	0	0	0	0	0	0	0	0	0	0	0	0	0	0	0	0	0	0	0	0	0	0	1	2	0	0	0	0	0	1	0	1	0	1	0	0	2	0	0	0	?	0	0	2	?	?	0	0
Gyalostethusmonticolens	0	0	0	0	1	0	0	0	0	0	0	0	0	0	1	0	0	0	0	0	0	0	0	2	0	0	0	0	0	0	1	0	1	0	1	0	0	2	0	0	0	?	1	0	?	0	1	0	0
Borariadeuturkiana	0	0	0	0	0	0	0	0	0	0	0	0	0	0	0	0	0	0	0	0	0	0	0	0	0	0	0	0	0	0	0	0	0	0	1	0	0	0	0	0	0	1	0	1	2	0	1	0	0
Pleurolomacala	0	0	0	0	0	0	0	0	0	0	0	0	0	0	0	0	0	0	0	0	1	2	1	0	1	0	0	0	0	0	1	0	0	2	0	0	0	3	0	1	0	1	1	0	?	0	1	0	1
Rudilorian_sp_Chagrin	1	0	1	0	1	0	0	0	0	1	1	1	1	0	0	0	0	1	1	2	0	0	0	1	0	0	0	0	0	0	1	1	3	0	0	0	1	2	0	1	?	?	?	?	?	0	1	0	1
Apheloriavirginiensisreducta	1	0	1	0	1	0	0	0	0	0	1	1	1	0	0	0	0	2	1	2	0	0	0	1	0	0	0	0	0	0	1	1	2	0	0	0	2	3	1	1	?	?	?	?	?	0	1	0	1
Rudiloriaguyandotta	1	0	1	0	1	1	0	0	0	0	1	2	1	1	0	0	0	1	1	1	1	4	2	1	2	0	0	0	0	0	1	1	1	0	1	0	1	2	1	1	0	3	0	2	2	0	1	0	1
Rudiloriarigida	1	0	1	0	1	1	0	0	0	1	1	2	2	1	1	0	0	1	1	2	0	0	0	1	0	0	0	0	0	0	1	1	2	0	0	0	1	2	0	0	0	2	0	?	2	0	1	0	1
Rudiloriasp_Monongahela	1	0	1	0	1	0	0	0	0	0	1	1	2	0	0	0	0	2	1	2	0	0	0	1	0	0	0	0	0	0	1	1	3	0	0	0	2	3	1	0	0	3	0	1	2	0	1	0	1
Apheloriavirginiensisbutleriana	1	0	1	0	1	1	0	0	0	0	1	1	1	0	0	0	0	2	1	1	0	0	0	1	0	0	0	0	0	0	1	1	2	0	0	0	2	2	1	1	?	?	?	?	?	0	1	0	1
Sigmoriawhiteheadi	1	0	1	0	1	0	0	0	0	0	1	1	2	1	0	0	0	1	2	1	1	2	1	1	2	0	0	0	0	0	1	1	3	0	0	0	1	2	1	1	0	3	1	1	2	0	1	0	1
Aphelorian_sp_Stone	1	0	1	0	1	1	0	0	0	0	1	1	1	0	0	0	0	2	1	2	0	0	0	1	0	0	0	0	0	0	1	1	3	0	0	0	2	2	1	1	?	?	?	?	?	0	1	0	1
Dixioriawatauga	1	0	1	0	1	1	0	0	0	0	1	1	1	0	0	1	1	1	1	1	0	0	0	1	1	1	3	0	0	0	1	1	2	0	1	0	1	2	1	1	0	2	0	?	2	0	1	0	1
Dixioriawrighti	1	0	1	0	1	0	0	0	0	0	1	1	1	0	0	1	1	1	1	2	0	0	0	1	0	1	3	0	0	0	1	1	2	0	0	0	1	2	0	0	0	2	1	1	2	0	1	0	1
Sigmorialatiorhoffmani	1	0	1	0	1	0	0	0	0	1	1	1	2	1	1	0	1	1	2	1	1	1	1	2	0	1	3	0	0	0	1	1	2	0	0	0	1	1	1	0	0	3	0	2	2	0	1	0	0
Falloriaaphelorioides	1	0	1	0	1	0	0	0	0	0	1	1	2	0	0	0	0	1	1	1	0	0	0	1	0	0	0	0	0	0	1	1	2	0	0	0	2	3	1	1	0	3	1	2	2	0	1	0	1
Sigmoriaaustrimontis	1	0	1	0	1	0	0	0	0	0	1	1	2	1	0	0	0	1	1	1	1	3	1	1	0	0	0	0	0	0	1	1	2	0	0	0	1	2	1	1	0	2	0	3	2	0	1	0	0
Brachoriaconta	1	0	1	0	1	1	0	0	0	0	1	1	2	1	0	0	0	1	1	1	1	2	1	1	0	0	0	0	1	1	1	1	1	0	1	0	1	3	1	1	0	1	1	1	2	0	1	0	1
Brachoriaviridicolens	1	0	1	1	2	1	0	0	0	0	1	1	2	0	0	0	0	1	2	1	1	4	2	2	1	1	1	0	1	2	1	1	1	0	1	0	1	2	1	1	0	2	0	2	2	0	1	0	1
Brachoriaplecta	1	0	1	1	2	1	0	0	0	0	1	1	1	0	0	0	0	1	1	1	0	0	0	2	0	0	0	0	1	2	1	1	2	0	0	0	1	2	1	1	0	3	0	2	2	0	1	0	1
Brachoriacalceata	1	0	1	0	1	0	0	0	0	1	1	1	1	1	0	0	0	1	2	1	0	0	0	2	0	0	0	0	1	2	1	1	2	0	0	0	1	2	1	1	0	3	0	3	2	0	1	0	1
Brachoriadivicuma	1	0	1	0	1	1	0	0	0	1	1	1	1	1	0	1	0	1	2	2	0	0	0	1	0	1	2	0	1	1	1	1	3	1	0	0	1	2	1	1	0	3	0	2	2	0	1	0	1
Brachoriaevides	1	0	1	0	1	1	0	0	0	1	1	1	1	1	0	0	0	1	1	1	1	1	1	2	0	0	0	0	1	2	1	1	2	0	0	0	1	3	1	1	0	2	0	2	2	0	1	0	1
Brachoriahansonia	1	0	1	0	1	1	0	0	0	0	1	2	1	0	0	0	0	2	1	2	0	0	0	2	0	0	0	0	1	1	1	1	3	0	0	0	2	2	1	0	0	3	0	2	2	0	1	0	1
Brachoriakentukiana	1	0	1	0	1	1	0	0	0	0	1	1	1	1	0	0	0	1	1	1	1	1	2	1	2	1	3	0	1	2	1	1	1	0	1	0	1	2	1	1	0	3	0	2	2	0	1	0	1
Brachoriagracilipes	1	0	1	0	1	1	0	0	0	0	1	1	2	0	0	0	0	1	1	2	0	0	0	1	0	0	0	0	1	1	1	1	3	0	0	0	1	3	1	0	?	?	?	?	?	0	1	0	1
Apheloriavirginiensiscorrugata	1	0	1	0	1	0	0	0	0	0	1	1	1	0	0	0	0	2	1	2	0	0	0	1	0	0	0	0	0	0	1	1	3	0	0	0	2	3	1	0	0	2	0	1	2	0	1	0	1
Brachoriabadbranchensis	1	0	1	0	1	1	0	0	0	0	1	1	1	0	0	0	0	1	1	1	0	0	0	1	0	0	0	0	1	1	1	1	1	0	0	0	1	3	1	0	?	?	?	?	?	0	1	0	1
Brachoriasheari	1	0	1	0	1	1	0	0	0	0	1	1	1	0	0	0	0	1	1	1	1	1	2	1	0	0	0	0	1	2	1	1	1	0	0	0	1	2	1	1	?	?	?	?	?	0	1	0	1
Brachoriablackmountainensis	1	0	1	0	1	1	0	0	0	0	1	1	2	1	0	0	0	1	1	2	0	0	0	1	2	0	0	0	1	2	1	1	3	0	0	0	1	3	1	1	0	2	1	?	?	0	1	0	1
Appalachiorian_sp_Foster	1	0	1	0	1	1	0	0	0	0	1	1	1	0	0	0	0	1	1	2	0	0	0	1	0	0	0	0	1	2	1	1	3	0	0	0	1	2	1	0	0	3	0	1	2	0	1	1	1
[truncated: 19 more columns]
