# Supplementary material for: Is geography an accurate predictor of evolutionary history in the millipede family Xystodesmidae?
Source: PeerJ. 2017 Oct 12;5:e3854. doi: 10.7717/peerj.3854 (PMC5641431; doi:10.7717/peerj.3854)
Supplement: Supplemental Information 2 [file peerj-05-3854-s006.csv]

Species	Latitude	Longitude
Apheloria montana	37.45819	-79.62956
	37.23098	-79.95028
	36.80736	-80.33114
	36.744792	-80.399436
	36.648184	-82.111486
	36.07303	-82.518591
	35.73446	-82.08378
	35.88969	-82.8327
	35.42008	-82.74992
	35.917525	-82.944658
	36.13593	-83.51184
	35.960638	-83.920739
	35.836139	-84.564125
	36.07659	-84.846367
	36.07506	-86.31454
	36.125285	-84.491785
	36.13593	-83.51184
	36.22038	-83.40694
	36.41358	-83.22411
	36.53873	-83.31737
	36.65277	-83.4359
	36.60764	-83.62952
	36.69112	-83.82113
	36.741121	-83.634842
	36.73318	-83.26861
	36.705	-82.7451
	36.70754	-82.50076
	36.72317	-82.29852
	36.81936	-82.23728
	36.95333	-82.05507
	36.97893	-80.514699
	36.761598	-83.694825
	36.948702	-83.182117
Apheloria n. sp. 'Monongahela'	38.27285	-80.52504
Apheloria n. sp. 'Stone'	36.75603	-83.19588
Apheloria tigana	37.037281	-82.591986
	35.422361	-83.075661
	34.305764	-78.690086
	35.936614	-78.4976
Apheloria virginiensis butleriana	40.416702	-86.875287
	39.806449	-83.886874
	39.420964	-85.012897
	38.7219	-85.4612
	38.4014	-86.5188
	36.427166	-86.77978
Apheloria virginiensis corrugata	35.57017	-82.48245
	36.68427	-81.648139
	36.89243	-82.62849
	36.77681	-83.01574
	37.77825	-83.69485
	37.2789	-85.3296
	38.02163	-84.83765
	38.33792	-83.0576
	37.4317	-82.3559
	37.59665	-81.77343
	37.62032	-81.43342
	38.00447	-80.95201
	38.27285	-80.52504
	38.834834	-79.376157
	39.553079	-77.600069
	42.457575	-76.548823
	43.039379	-76.286733
	43.23718	-75.434473
	43.052851	-74.343747
	44.375047	-73.728195
	43.27368	-73.013476
	42.241758	-72.648146
	41.983426	-73.421232
	37.29398	-76.64622
	37.94566	-78.48424
	37.45819	-79.629559
	37.27097	-79.941429
	37.28113	-80.470429
	37.10185	-80.88677
	36.98207	-81.1876
Apheloria virginiensis reducta	36.40111	-93.73778
	36.189074	-91.175405
	35.590343	-92.460072
	34.148171	-94.810595
Appalachioria eutypa ethotela	37.002533	-81.716807
	36.890313	-81.52408
	36.8819	-81.5234
	36.834838	-81.514837
	36.70019	-81.57053
	36.659841	-81.544557
	36.665833	-81.638333
	36.633727	-81.78373
	36.70672	-81.60284
	36.868792	-81.559643
Appalachioria eutypa eutypa	36.82395	-81.92112
	36.70019	-81.57053
	36.475428	-82.215369
	36.0786	-81.7786
	36.124643	-81.89943
	36.192294	-82.259297
	36.292837	-82.419558
	36.504501	-82.791899
	36.258705	-83.195168
	36.205433	-83.293409
	36.13593	-83.51184
	36.044307	-83.4216
	36.064903	-83.939974
	35.952571	-84.796334
	35.90332	-84.99539
	34.838663	-85.823856
	36.75603	-83.19588
	36.504501	-82.791899
Appalachioria falcifera	37.5067	-89.3458
	37.12882	-81.87666
Appalachioria n. sp. 'Clinch Mountain'	36.72868	-82.30478
	36.72317	-82.29852
Appalachioria n. sp. 'Foster'	36.89021	-80.83755
Appalachioria separanda calcaria	37.546639	-80.800377
	37.501198	-80.763461
	37.276428	-80.483716
	37.285395	-80.326029
	37.23822	-80.45526
	37.2236	-80.3869
	37.20703	-80.410396
	37.1319	-80.52802
	37.06652	-80.440607
	37.13892	-81.21871
Appalachioria separanda hamata	37.082298	-81.412452
	37.08271	-81.30132
	37.0594	-81.2989
Appalachioria separanda personata	36.89021	-80.83755
	37.10185	-80.886768
	37.238611	-80.459102
	37.26318	-80.495957
	37.276428	-80.483716
	37.17577	-80.71394
	37.03324	-80.80874
	37.02528	-80.77522
	37.13784	-81.13618
Appalachioria separanda versicolor	37.04784	-80.87494
	36.949999	-80.901754
	36.99675	-81.03068
	36.948441	-81.084848
	37.01958	-81.13558
	37.00937	-81.16747
	37.0223	-81.20483
	36.9849	-81.283524
	37.06032	-81.29519
	36.91999	-81.44485
	36.91126	-81.53172
	36.89163	-81.51924
Appalachioria turneri	36.86711	-81.94638
	36.836477	-81.894684
	36.81711	-81.92088
	36.82395	-81.92112
Boraria deturkiana	35.526242	-83.821659
	35.61455	-83.530426
	35.665603	-83.458128
	35.707039	-83.382936
	35.611206	-83.424882
	35.563172	-83.498776
	35.540868	-83.169469
	35.464997	-83.433239
	35.356023	-82.843196
	35.218041	-82.999034
	35.16706	-83.03644
	35.052591	-83.196817
	35.081561	-83.235987
Boraria infesta	35.425588	-84.230361
	35.581413	-83.508475
	35.624394	-82.993161
	35.958436	-82.867923
	35.888913	-82.345132
	36.027776	-82.149605
	36.148728	-82.101798
	36.26386	-82.12784
	36.1386	-81.6694
	36.433967	-81.471839
	36.681848	-81.515892
	36.494084	-81.119607
	36.202858	-81.251883
	35.69844	-82.08429
	35.593138	-82.475276
	35.372587	-82.431941
	35.219053	-82.777858
	35.326541	-83.122007
Boraria stricta	34.560316	-84.252898
	35.096407	-83.719897
	35.3487	-83.9766
	35.671054	-83.847302
	35.702295	-83.470502
	35.755647	-83.208714
	35.624395	-82.993156
	35.823734	-82.691559
	36.13468	-82.821228
	36.027776	-82.149606
	36.119842	-81.909825
	36.194183	-81.734942
	36.458542	-81.822515
	36.433918	-81.471814
	36.672127	-81.207779
	37.043179	-81.354853
	37.09738	-81.212486
	36.760023	-80.411608
	36.688616	-80.321789
	37.08156	-80.163594
	36.945881	-79.829921
	36.069026	-79.400576
	36.202858	-81.251903
	35.89742	-81.207825
	35.922644	-81.559753
	35.744691	-81.684804
	35.425874	-81.909826
	35.361353	-81.603511
	35.289573	-81.207859
	34.987137	-81.251883
	34.860603	-81.83421
	34.762425	-81.718846
	35.219053	-82.777858
	35.0517	-83.1933
	34.902729	-83.378939
	34.749259	-82.993153
	34.740122	-83.390468
	34.511488	-83.527117
	34.632211	-83.882067
	35.305476	-83.121328
Brachoria badbranchensis
Brachoria blackmountainensis	36.94994	-82.87519
Brachoria calceata	38.032853	-84.836339
	38.01953	-84.827
	38.01506	-84.8241
Brachoria cedra	36.63098	-83.358249
	36.65407	-83.20133
	36.66032	-83.1839
	36.688978	-83.111005
	36.707593	-83.036138
	36.76366	-82.88194
	36.89532	-82.60513
	36.89499	-82.59027
	36.91692	-82.63795
Brachoria conta	38.33792	-83.0576
Brachoria dentata	36.55583	-83.82147
	36.53873	-83.31737
	36.63098	-83.35825
	36.73897	-83.2197
	36.7607	-83.14
	36.74871	-83.07695
	36.777222	-83.030173
	36.77681	-83.01574
	36.78492	-82.9829
	36.80174	-82.92245
	36.91243	-82.6392
Brachoria divicuma	36.4418	-84.9582
	36.424921	-84.9689
	36.37106	-84.898478
Brachoria electa	38.032791	-84.836373
	38.02163	-84.83765
	37.826741	-84.725221
Brachoria enodicuma	34.64966	-85.94576
Brachoria evides	36.13593	-83.51184
	36.123567	-83.467783
	36.21869	-83.16277
Brachoria glendalea	36.09468	-86.79347
	36.05945	-86.80724
	35.789112	-87.471996
	35.614802	-87.795395
Brachoria gracilipes	36.93504	-83.20281
Brachoria guntermountainensis	34.60658	-86.11101
Brachoria hansonia	36.700095	-84.066305
	36.738603	-83.75215
	36.73537	-83.73924
	36.71301	-83.73531
	36.69112	-83.82113
Brachoria hendrixsoni	35.97739	-82.84389
Brachoria hoffmani	36.92384	-82.76123
	36.92081	-82.63784
	37.122988	-82.211976
	37.232335	-82.099034
	37.198647	-82.385073
	37.28685	-82.30087
	37.37032	-82.547477
Brachoria hubrichti	35.684142	-85.780071
	35.6732	-85.7585
	35.289937	-85.385103
	35.122581	-85.343851
	35.127736	-85.360277
	35.099026	-85.612665
Brachoria indianae	39.396438	-85.010695
	38.7219	-85.4612
	38.447039	-85.722612
	38.040584	-84.503716
	38.009268	-84.454455
Brachoria initialis	36.159024	-82.866626
	35.836117	-84.564147
	35.411696	-85.072875
	34.796499	-84.779519
	34.544942	-84.708013
	35.6732	-85.7585
	32.943222	-86.664637
	32.9619	-86.52068
	32.564708	-86.012157
	33.388669	-88.90306
	31.73469	-88.19488
	31.74253	-88.52941
	32.062214	-89.992761
	31.481224	-89.866213
	31.43665	-90.98462
	31.07866	-92.4097
Brachoria insolita	36.916919	-82.637948
	36.91243	-82.6392
	36.892339	-82.629398
	36.89532	-82.60513
	36.894986	-82.590272
	36.76713	-82.65067
Brachoria kentukiana	36.84121	-84.34126
Brachoria laminata	37.416842	-81.620326
	37.16602	-81.7037
	37.22401	-81.14656
Brachoria ligula	37.416701	-81.62078
	37.42377	-81.58258
	37.43356	-81.5761
Brachoria mendota	36.13593	-83.51184
	36.53873	-83.31737
	36.77681	-83.01574
	36.78492	-82.9829
	36.76366	-82.88194
	36.81936	-82.23728
	36.72868	-82.30478
	36.710533	-82.301512
	36.70754	-82.50076
	36.69112	-82.57847
	36.60566	-82.8296
Brachoria ochra	34.946861	-89.40687
	34.583165	-88.629718
	34.30959	-87.39433
	34.169009	-87.34136
	33.2341	-87.5188
	33.467812	-88.791783
	33.27277	-89.14778
Brachoria plecta	37.77345	-83.691467
Brachoria sheari	36.60764	-83.62953
Brachoria splendida	36.6845	-83.835139
	36.71808	-83.72353
	36.73537	-83.73924
	36.741122	-83.634843
	36.85942	-83.38239
	36.93645	-83.37294
	36.92358	-83.22477
	36.92733	-83.19144
	37.012365	-82.940593
Brachoria viridicolens	37.27314	-85.49036
	37.2789	-85.3296
Brevigonus arcuatus	34.40419	-82.578873
	34.891062	-82.559149
	34.683433	-82.837359
	34.360706	-82.575744
	34.268899	-82.736713
	34.188296	-82.682535
	34.175207	-82.606627
Brevigonus n. sp. 'Hagoods'	33.21206	-81.31976
Brevigonus shelfordi	34.683438	-82.837365
	34.331582	-82.450052
	34.199199	-82.491592
	34.097956	-82.354757
	34.085344	-82.37437
	33.964646	-82.392451
	33.892303	-82.357584
	33.873121	-82.368517
	33.890792	-82.421648
	33.956683	-82.448101
	34.042435	-82.552257
	34.07344	-82.631348
Cherokia georgiana georgiana	35.675366	-83.755728
	35.594253	-83.841843
	35.313711	-83.176533
	35.192574	-84.557987
	35.123741	-84.683264
	35.088965	-84.650491
	34.89785	-83.156955
	34.73065	-83.394332
	34.674685	-83.390997
	34.653376	-83.252986
	34.302895	-83.457565
	35.210276	-85.396462
	35.122573	-85.343849
	34.977576	-85.357736
	33.748995	-84.387982
	32.638025	-85.102713
	32.609857	-85.480782
	30.150778	-84.856793
Cherokia georgiana latassa	36.376883	-87.01203
	36.499171	-84.930836
	36.571121	-84.430064
	36.33464	-84.605577
	36.999586	-84.296273
	36.681103	-83.820784
	37.012023	-82.941009
	35.881351	-84.810274
	35.844499	-85.633104
	36.006592	-85.932729
	35.595379	-85.657969
	35.615043	-87.795112
	35.236231	-87.280044
	34.831412	-86.370315
	34.744461	-86.517614
	34.558712	-87.301837
	34.226488	-87.621413
	33.285669	-86.809988
	32.986019	-87.162565
	33.119904	-86.166302
	33.422886	-86.198863
	33.432611	-85.80902
	33.93982	-86.201644
	34.331207	-86.290869
	34.628453	-86.117457
	34.810719	-85.792382
	35.26007	-85.839243
	36.125157	-84.491786
Croatania catawba	35.081473	-81.453222
	34.836905	-81.680349
	34.778132	-81.437592
	34.673193	-81.415374
	34.664299	-81.458241
	34.597291	-81.50263
Deltotaria brimleii brimleii	35.714259	-83.510164
	35.754098	-83.208696
	35.608445	-83.141327
	35.479184	-82.978316
	35.353264	-82.779157
	35.474278	-82.661793
	35.498788	-82.593356
	35.42867	-82.528932
	35.597894	-82.399843
	35.644284	-82.302897
	35.875564	-82.024629
	35.949572	-81.926778
	35.248842	-82.333125
	35.275391	-82.71068
	35.192333	-82.848667
	35.102245	-82.926872
	35.29381	-83.109928
	35.052581	-83.196807
	34.941696	-83.18983
	35.059725	-83.430557
	35.353264	-82.779157
	35.457718	-83.438262
	35.63648	-83.49181
Deltotaria brimleii philia	35.436509	-83.710893
	34.986643	-83.05658
	34.80362	-83.12994
	34.612597	-83.524893
	34.627473	-83.642985
	34.739213	-84.141101
Dicellarius atlanta	30.43622	-85.00004
	32.489536	-84.914454
	32.609857	-85.480782
	33.217475	-87.442469
	32.863544	-84.718494
	32.932732	-84.581089
	33.549158	-84.33038
	33.707709	-84.435647
	33.757508	-84.639241
	33.924453	-84.841306
	34.565391	-84.242677
	35.307406	-83.855749
	34.73065	-83.394332
	34.612597	-83.524893
	34.162329	-83.677947
	33.942116	-83.508796
	33.948005	-83.377322
	33.862896	-83.408771
	33.808161	-84.170196
	33.748995	-84.387982
	33.707709	-84.435647
	33.549158	-84.33038
	33.247446	-83.922137
	32.840695	-83.632402
	32.458206	-83.731572
Dicellarius bimaculatus fictus	30.383855	-83.168267
	30.545203	-83.870166
	30.438256	-84.280733
	30.65631	-84.208912
	30.874632	-84.251324
	30.9038	-84.57547
	30.741656	-84.922996
	30.5791	-84.9417
	30.436497	-84.998323
	30.305753	-85.126583
	30.554502	-85.216072
	30.158813	-85.660206
	30.813241	-85.231076
	30.797136	-85.376597
	30.781858	-85.538543
	31.02063	-85.670237
	31.020448	-85.854065
	30.721023	-86.115218
	30.748992	-86.246631
	31.405798	-86.04564
	31.582383	-86.257179
	31.716546	-86.263849
	31.886923	-86.122743
	32.051993	-86.432533
	31.542384	-86.71497
	32.022345	-86.76691
	31.98444	-87.089299
	31.990981	-87.290546
	32.360102	-87.780328
	32.407359	-87.021101
	32.306488	-86.402101
	32.319386	-85.867541
	32.347009	-85.122704
	32.50176	-84.941466
	32.391267	-84.822907
	32.27545	-84.749907
	33.77945	-83.944536
	31.191777	-85.361724
	31.263632	-85.20621
	31.468421	-84.938351
	31.537673	-84.59936
	31.485731	-84.513802
	31.625792	-84.150677
	31.42056	-83.549657
	31.13169	-85.083806
	31.103246	-85.010535
	30.984086	-84.744688
	30.9038	-84.57547
	30.874632	-84.251324
	30.958546	-84.10727
	30.836581	-83.978781
	30.791861	-83.789887
	30.793975	-83.694966
Dixioria coronata	37.13695	-81.287465
	37.026415	-81.272288
	36.762125	-81.222279
	36.71343	-81.46003
	36.659841	-81.544557
	36.65547	-81.5862
	36.626395	-81.689465
	36.61234	-81.757534
	36.597293	-81.818732
	36.541175	-81.672327
	36.520565	-81.649665
	36.501498	-81.623679
	36.48361	-81.49917
	36.267268	-81.466837
	36.313874	-81.699089
	36.297782	-81.743629
	36.286079	-81.786557
Dixioria dactylifera	36.425957	-81.578719
	36.4088	-81.5861
	36.431397	-81.474652
	36.399696	-81.462229
Dixioria watauga	36.264578	-81.881065
	36.204891	-81.729196
	36.210789	-81.677354
	36.232725	-81.486383
	36.20482	-81.458714
	36.187388	-81.670093
	36.169384	-81.676918
	36.138604	-81.669348
	36.126133	-81.661796
Dixioria wrighti	36.285692	-81.938525
	36.252308	-81.82352
	36.225406	-81.834654
	36.213279	-81.827783
	36.156562	-81.774607
	36.120585	-81.66999
	36.0831	-81.7768
	36.001914	-81.774871
	36.088191	-81.802436
	36.110863	-81.815273
	36.009022	-82.032495
	36.097875	-81.979488
Dynoria icana	35.059725	-83.430557
	34.890693	-83.173521
	34.578074	-83.114153
	34.73065	-83.394332
	34.878148	-83.400993
Dynoria medialis	31.468422	-84.938351
	32.460976	-84.987709
	32.863544	-84.718494
	32.884397	-84.094551
	33.25058	-83.92334
	33.435509	-84.045211
	33.633879	-84.159699
	33.634662	-84.335581
	34.082617	-84.2753
	33.748995	-84.387982
Falloria prolata	35.694193	-83.465601
	35.72059	-83.394621
	35.696791	-83.387885
	35.702819	-83.357477
	35.72054	-83.39545
Falloria xerophylla	35.555347	-84.667018
	35.345649	-84.650253
	35.2602	-84.433236
	35.205988	-84.658364
	35.160297	-84.468209
	35.140096	-84.522497
	35.150313	-84.607875
	35.110758	-84.692147
	35.088969	-84.650493
	34.825682	-84.582494
	34.749725	-84.554947
	34.75646	-84.70615
Furcillaria aequalis	33.922303	-82.072277
	33.937858	-81.942149
	33.883538	-82.090075
	33.856671	-82.076541
	33.832944	-82.11941
	33.681786	-82.182497
	33.679181	-82.168295
	33.635647	-82.147765
Furcillaria laminata	34.872944	-82.578818
	34.404899	-82.579645
Falloria aphelorioides	35.531328	-84.20995
	35.331022	-84.423053
	35.345419	-84.237011
	35.330217	-84.181648
	35.447111	-83.938894
Gyalostethus monticolens	37.302788	-80.527131
	37.302337	-80.484787
	37.281803	-80.354631
	37.20877	-80.493628
	37.20495	-80.56686
	36.265915	-80.490395
	36.033299	-81.212467
	35.8549	-82.735981
	36.659664	-81.544293
	36.501227	-82.786064
	36.172867	-82.761317
	36.063141	-83.686011
	35.685606	-83.536598
	35.93165	-84.55707
	35.291278	-85.388365
	35.0301	-85.548358
	34.952335	-86.226751
	34.393436	-86.688613
	33.949221	-83.511538
Pachydesmus crassicutis incursus	35.253024	-81.275679
	34.700692	-81.450653
	34.723706	-81.738742
	34.614813	-81.664275
	34.432827	-81.649999
	34.387918	-81.542604
	34.368121	-81.447324
	34.106446	-81.564422
	34.061264	-81.715831
	33.7439	-80.7371
	33.49182	-80.855648
	33.329429	-81.302877
	33.21206	-81.31976
	33.1369	-81.4339
	32.480743	-80.980386
	32.162517	-81.061995
	34.064287	-82.017743
	34.019892	-82.128022
	33.810351	-82.205192
	33.890793	-82.421647
	33.892303	-82.357584
	34.072613	-82.501221
	34.584258	-82.928506
	34.640105	-82.015029
Pachydesmus crassicutis laticollis	35.925898	-85.46414
	35.90401	-84.99195
	35.840624	-84.917997
	35.686589	-85.780145
	35.437543	-86.039932
	35.091409	-85.599119
	34.976375	-85.814271
	34.634921	-86.121464
	31.43665	-90.98462
Pleuroloma cala	29.979377	-81.810457
	29.971942	-81.427898
	29.408607	-81.251883
	29.027984	-81.075466
	28.612219	-80.807554
	28.12911	-80.630272
	27.835859	-80.493108
	27.495592	-81.440907
	26.705621	-80.036431
	26.011201	-80.14949
	25.70507	-80.290762
	25.468722	-80.477557
	25.398532	-80.655121
	24.669865	-81.353969
	26.069985	-81.427898
	27.99036	-82.301773
	28.538784	-82.477466
	28.674753	-82.08429
	28.852767	-81.685353
	29.15457	-81.56577
	29.506082	-81.945366
	29.651634	-82.324826
	29.635975	-82.353628
	29.26099	-82.889375
	29.4881	-82.9769
Pleuroloma flavipes	30.22409	-92.019843
	32.408816	-91.878746
	32.509311	-92.119301
	33.625523	-91.394557
	34.246554	-91.847931
	34.23676	-92.923504
	33.997326	-93.337953
	33.635808	-94.677395
	34.835035	-95.31025
	34.93343	-95.769713
	35.620454	-95.170579
	35.826843	-95.520778
	36.122102	-96.109244
	36.03338	-96.893385
	36.289486	-97.288098
	37.266056	-96.920875
	37.902602	-96.152672
	38.280933	-95.31025
	39.010648	-95.011088
	39.092856	-95.814291
	39.183614	-96.57167
	39.10767	-97.563968
	38.654042	-98.000163
	39.841113	-96.647242
	40.825775	-96.685198
	41.287278	-96.288057
	41.693385	-95.814288
	41.841665	-96.708643
	42.691158	-94.649939
	43.124094	-93.457979
	43.258845	-93.63741
	43.652178	-94.461083
	43.396253	-95.243635
	43.621098	-95.594144
	44.148223	-94.093298
	44.443025	-92.698387
	44.892767	-93.180577
	45.169638	-93.310831
	45.253544	-92.805872
	45.685514	-92.96549
	45.720323	-91.740397
	44.53256	-92.333824
	43.705165	-91.443473
	43.676771	-91.274254
	43.317479	-90.84485
	43.43156	-89.737212
	43.073051	-89.401229
	43.049455	-88.007567
	42.590294	-88.502043
	42.365994	-87.814764
	42.113981	-88.049151
	41.760585	-88.320071
	41.74086	-87.86033
	41.1667	-87.66282
	40.424579	-86.908002
	40.47306	-85.684578
	41.195876	-85.907599
	41.387159	-85.692476
	42.732535	-84.555535
	42.269567	-83.838401
	41.154519	-83.166379
	40.869492	-84.584123
	39.440493	-84.522195
	40.451154	-85.369972
	37.186998	-86.100528
	36.504537	-85.42343
	35.662488	-85.350071
	36.21335	-83.406847
	36.747206	-83.712388
	36.92891	-83.19141
	37.142794	-82.923835
	37.118432	-82.826826
	36.89695	-82.59109
	37.286792	-82.296344
	37.42377	-81.58258
	37.583168	-81.53705
	38.114254	-82.603212
	38.638982	-81.402065
	39.038427	-80.467313
	39.19091	-81.268448
	39.415352	-81.454844
	39.78063	-80.944729
	39.69786	-80.517026
	39.672404	-80.365022
	39.799039	-80.185855
	38.993989	-80.232029
	39.044831	-79.343656
	38.89639	-78.913056
	38.491305	-77.97467
	38.783894	-77.607787
	38.882334	-77.171091
	38.784921	-76.872096
	40.410795	-75.24792
	40.526303	-75.166295
	40.696767	-74.940725
	40.82982	-75.077675
	40.833703	-75.713801
	41.689749	-74.780519
	41.831519	-73.224895
	42.681461	-72.338844
	40.406772	-75.037948
	40.326019	-74.938147
	38.02463	-77.373107
	38.472963	-77.996251
	38.242667	-77.973865
	38.026139	-78.0055
	37.998844	-77.588539
	37.606797	-77.207632
	37.722817	-76.387249
	37.661526	-76.419114
	37.407004	-76.502609
	36.790335	-75.992908
	37.379024	-78.795786
	37.448069	-79.604307
	37.27097	-79.941427
	37.099883	-80.217527
	37.014739	-80.15821
	36.97659	-79.582934
	36.802606	-80.349083
	36.670624	-80.721453
	36.499301	-80.607286
	36.342245	-80.463501
	35.927464	-79.018734
	35.790152	-78.369109
	36.078652	-81.154151
	36.216795	-81.674552
	35.586794	-81.409599
	35.512445	-81.654155
	36.21335	-83.406847
	36.504537	-85.42343
	35.662488	-85.350071
	35.594113	-87.838987
	35.675292	-89.893511
	34.814205	-90.664697
	34.597629	-90.622193
	34.246554	-91.847931
	33.91277	-90.342229
	33.625523	-91.394557
	32.8062	-91.173092
	32.652129	-91.462592
	32.507558	-91.477317
	32.325463	-91.385495
	32.489961	-91.739313
	32.408816	-91.878746
	32.509311	-92.119301
Pleuroloma plana	30.383855	-83.168267
	30.117435	-83.581815
	30.23411	-84.301877
	30.438256	-84.280733
	30.658805	-84.455882
	30.568889	-84.948056
	30.741656	-84.922996
	30.773399	-85.226774
	30.511119	-86.183515
	32.062431	-84.918464
	33.736794	-82.739309
	33.907568	-82.293373
	34.166924	-81.90739
	33.88558	-82.021334
	33.747585	-81.808089
	33.621012	-82.12771
	32.99602	-81.64318
	32.937417	-81.501374
	32.765422	-81.640824
	32.434232	-81.103464
Prionogonus divergens	35.11707	-82.63942
	35.112916	-82.636198
	35.161278	-82.473754
	35.17512	-82.189286
	35.353264	-82.779157
	35.064533	-82.774554
	35.073392	-82.93192
Rudiloria guyandotta	38.184082	-83.432709
	37.669984	-81.463077
	37.505199	-81.133059
	37.0352	-82.9635
	37.77415	-83.68987
	37.838068	-83.637194
Rudiloria kleinpeteri	36.795387	-82.025962
	36.829504	-81.925391
	36.97424	-81.64672
	37.098172	-81.340937
	37.13892	-81.218711
	37.242626	-81.213691
	37.26829	-81.243754
	37.035243	-81.105698
	37.026163	-81.08669
	37.07268	-81.01109
	37.061982	-80.964824
	36.90762	-81.068421
	37.01576	-81.24601
	37.40352	-80.34148
Rudiloria mohicana	40.609266	-82.265184
	39.415352	-81.454844
	39.32924	-82.101255
	39.342634	-82.017564
Rudiloria n. sp. 'Chagrin'	41.41598	-81.41448
Rudiloria rigida	38.473252	-81.394086
	38.446665	-81.100316
	38.27285	-80.52504
	38.270634	-81.075907
	37.5082	-81.137
Rudiloria trimaculata trimaculata	43.579894	-79.975222
	44.027338	-78.530517
	44.827514	-76.970157
	44.579703	-76.565358
	44.578621	-76.319606
	44.256158	-73.792086
	44.04407	-73.17903
	44.65547	-72.36729
	43.82854	-72.99799
	43.759488	-72.820974
	43.49119	-72.13879
	44.213383	-70.544661
	42.925932	-72.236397
	42.822967	-71.666308
	42.925932	-72.236397
	42.637582	-73.166215
	42.1305	-74.259817
	41.745553	-75.806908
	40.793881	-76.033389
	37.906245	-79.197253
	37.838074	-79.846425
	37.520878	-80.286108
	37.313288	-80.677079
	38.947122	-79.513908
	41.668256	-77.836728
	42.492914	-77.142764
Sigmoria australis	30.52789	-87.18692
	31.414562	-86.985747
	31.675388	-87.22072
	31.581294	-86.736544
	31.891418	-87.0817
	32.057416	-87.187872
	32.040298	-87.294198
	32.183023	-86.629718
	32.446593	-86.419192
	31.944346	-86.522913
	32.35405	-85.176871
	32.248877	-85.003374
	32.870314	-81.116168
	32.480743	-80.980386
	32.233388	-80.903135
	32.176369	-81.068359
	31.996026	-81.121521
	30.842205	-81.55247
	30.150778	-84.856793
	30.5791	-84.9417
	30.813243	-85.231074
	31.513769	-85.572378
Sigmoria austrimontis	35.73446	-82.08378
	35.714795	-81.765217
	35.6605	-81.698
	35.625673	-81.68632
	35.64028	-81.72286
	35.606835	-81.567145
	35.590212	-81.567469
	35.559488	-81.669291
	35.556141	-81.736399
	35.57588	-81.84263
	35.595124	-81.680205
Sigmoria latior hoffmani	32.506631	-80.292517
	32.678448	-80.17648
	32.753472	-79.952845
	32.949967	-80.170804
	33.027807	-80.386448
	33.062478	-80.615935
	33.152103	-81.011413
	33.055392	-81.095331
	33.21206	-81.31976
	33.329426	-81.302879
	33.652063	-81.162137
	33.962505	-81.932546
	33.999665	-81.771494
	34.063793	-81.844273
	34.197695	-82.156185
	34.122807	-81.650772
	33.7439	-80.7371
	33.528464	-80.914897
	33.49182	-80.855648
	33.525606	-80.493827
	33.219473	-80.347713
	33.305446	-79.957856
	33.28397	-79.61884
	33.199612	-79.440895
Sigmoria latior latior	37.59665	-81.77343
	37.42377	-81.58258
	37.422341	-81.016199
	36.71343	-81.46003
	36.506097	-81.363569
	36.419342	-81.383957
	36.400702	-81.065744
	36.388504	-80.988874
	36.436545	-80.822407
	36.336764	-80.467902
	35.807275	-78.658461
	35.816345	-78.52356
	35.787652	-78.480556
	35.717312	-78.573691
	35.852743	-81.039688
	36.156569	-80.920774
	35.952023	-81.337613
	35.991986	-81.403058
	36.085536	-81.544513
	36.0786	-81.7786
	35.935044	-81.835029
	36.019299	-82.067164
	36.3135	-81.5158
	36.416572	-81.625833
	36.44679	-81.570942
Sigmoria nantahalae	34.660009	-84.087213
	34.748074	-83.919842
	34.839405	-83.773868
	34.925187	-83.62739
	35.025163	-83.666762
	35.067036	-83.629331
	35.09013	-83.594528
	35.107883	-83.68605
	35.15535	-83.694954
	35.260445	-83.555473
	35.2879	-83.5724
	35.31107	-83.64114
	35.3576	-83.7183
	35.309673	-83.854261
	35.35376	-83.93374
	35.3488	-83.9768
	35.432503	-83.82143
	35.438559	-83.734773
	35.53769	-83.518849
	35.405779	-83.535539
	35.372638	-83.568527
	35.35311	-83.407511
	35.2879	-83.5724
	35.260445	-83.555473
	35.270776	-83.371439
	35.281826	-83.286889
	35.282705	-83.258423
	35.296286	-83.217745
	35.263595	-83.180165
	35.21569	-83.147362
	35.239266	-83.238203
	35.164994	-83.495221
	35.104588	-83.199232
	35.06815	-83.2386
	35.09945	-83.262559
	35.06337	-83.43687
Sigmoria nigrimontis	35.662565	-82.365117
	35.702831	-82.304362
	35.718679	-82.279888
	35.723673	-82.290664
	35.737312	-82.293306
	35.767119	-82.362794
	35.8342	-82.40938
	35.761788	-82.271864
	35.754645	-82.256031
	35.751627	-82.220943
	35.758104	-82.174196
	35.847317	-82.176934
	35.803317	-82.149916
	35.756577	-82.154229
	35.739143	-82.153802
Sigmoria whiteheadi	36.771648	-80.404747
	36.76426	-80.40957
	36.7658	-80.40758
	36.771046	-80.407233
	36.772432	-80.405429
	36.772656	-80.404279
	36.77209	-80.40197
	36.779692	-80.398471
Stenodesmus tuobitus	31.96024	-104.800662
	32.847246	-105.595735
	32.880346	-105.77956
	32.950646	-105.824709
	32.954868	-105.7081
	32.997465	-105.665539
	33.32082	-105.641155
	33.410862	-105.449677
	33.48855	-105.528101
	32.74024	-105.71537
	32.74464	-105.70548
	32.8001	-105.778
	32.88642	-107.84459
	32.93085	-108.0137
